# Supplementary material for: Screening of potential immune-related genes expressed during sepsis using gene sequencing technology
Source: Sci Rep. 2023 Mar 14;13:4258. doi: 10.1038/s41598-022-23062-7 (PMC10014830; doi:10.1038/s41598-022-23062-7)
Supplement: Supplementary file 1 — Supplementary Information. [file 41598_2022_23062_MOESM1_ESM.xlsx]

## Sheet: Sheet1
List of differentially expressed genes
id	log2FoldChange	pvalue	padj
CYP19A1	8.68383	3.96e-16	1.9e-14
ADAMTS2	8.15872	6.71e-32	1.49e-28
MMP8	8.0831	2.63e-34	6.67e-31
PCOLCE2	8.07161	2.82e-20	4.11e-18
CD177	7.83553	3.71e-51	6.59e-47
METTL7B	7.67828	2.94e-23	8.1e-21
OLAH	7.63334	4.71e-20	6.48e-18
FABP2	7.48665	5.14e-08	3.55e-07
FAM20A	7.2139	2.32e-29	2.43e-26
ZDHHC19	6.95988	8.87e-21	1.49e-18
TIMP4	6.92492	1.06e-08	8.62e-08
SLC51A	6.90037	7.38e-25	3.05e-22
KLF14	6.68363	6.12e-15	2.16e-13
OLFM4	6.56677	1.72e-18	1.58e-16
NECAB1	6.32044	5.77e-19	6.03e-17
LHX4	6.26673	9.73e-12	1.61e-10
S100A12	6.24649	5e-35	1.48e-31
ADAMTS3	6.22032	2.16e-14	6.67e-13
DEFA3	6.18166	3.56e-12	6.57e-11
HP	6.1188	1.54e-36	5.45e-33
IPO11-LRRC70	6.09454	3.15e-16	1.58e-14
FIGN	6.0213	3.35e-12	6.22e-11
MCEMP1	6.02093	6.91e-40	4.09e-36
WFDC1	5.98794	5.86e-09	5.08e-08
HBE1	5.92599	4.23e-10	4.81e-09
GPR84	5.90851	8.65e-26	4.8e-23
DEFA1	5.842	7.36e-13	1.61e-11
DEFA1B	5.83234	5.53e-13	1.26e-11
ARG1	5.83168	3.01e-29	2.97e-26
ANKRD22	5.80066	6.4e-30	8.11e-27
ITGA7	5.78731	4.26e-19	4.53e-17
LCN2	5.7851	4.71e-20	6.48e-18
NR2E1	5.71621	1.18e-11	1.9e-10
TAAR1	5.67995	1.76e-09	1.74e-08
DEFA4	5.64153	6.23e-13	1.39e-11
PRTN3	5.64096	8.05e-14	2.18e-12
ATP2C2	5.6139	5.15e-14	1.44e-12
BEX1	5.50905	1.51e-09	1.51e-08
SMPD5	5.49788	6.57e-21	1.14e-18
ABCA13	5.45903	4.77e-21	8.64e-19
OLR1	5.4519	2.16e-11	3.28e-10
COL17A1	5.44804	2.15e-20	3.28e-18
CHIT1	5.4441	3.17e-17	2.11e-15
UPP2	5.41848	1.53e-18	1.42e-16
S100A8	5.34026	1.08e-29	1.2e-26
TCTEX1D1	5.25065	4.44e-18	3.7e-16
TMEM52B	5.18864	4.33e-11	6.17e-10
ADGRG2	5.16506	5.54e-09	4.84e-08
KCNH7	5.15442	1.45e-10	1.84e-09
ANXA3	5.1431	1.02e-39	4.54e-36
INHBA	5.12853	2.09e-15	8.21e-14
SERPINB10	5.0778	3.39e-19	3.81e-17
CEACAM6	5.00924	2.07e-11	3.17e-10
PCSK9	4.99775	2.22e-11	3.37e-10
CEACAM8	4.99054	4.21e-15	1.56e-13
LTF	4.98952	3.49e-15	1.32e-13
SLC1A3	4.96983	4.03e-17	2.65e-15
CTSG	4.91971	1.75e-09	1.73e-08
FGF13	4.91176	1.49e-16	8.06e-15
ELANE	4.89331	2.93e-12	5.51e-11
AP3B2	4.88546	1.66e-16	8.82e-15
SCN5A	4.86405	2.29e-09	2.2e-08
CAMP	4.84857	3.21e-14	9.53e-13
S100P	4.84519	1.1e-14	3.67e-13
GJB6	4.80119	1.22e-10	1.58e-09
PLPPR3	4.7569	1.48e-05	5.71e-05
CRISP3	4.75441	3.7e-14	1.08e-12
CAPN13	4.74505	6.7e-13	1.48e-11
C8B	4.74033	1.45e-05	5.59e-05
PTGFR	4.68642	1.36e-17	9.92e-16
RETN	4.67829	1.08e-14	3.62e-13
PAX3	4.67353	2.87e-06	1.32e-05
VNN1	4.66413	1.58e-26	1e-23
GCKR	4.61511	1.09e-07	6.99e-07
SMIM34A	4.6025	2.96e-12	5.56e-11
SPATC1	4.57828	2.84e-21	5.54e-19
ERFE	4.56633	7.91e-07	4.13e-06
TMEM92	4.55893	8.42e-16	3.69e-14
DUSP13	4.54108	9.26e-21	1.53e-18
KCNMA1	4.54078	4.94e-10	5.54e-09
CCNA1	4.50925	5.67e-13	1.28e-11
DAAM2	4.49666	2.68e-12	5.14e-11
CREB3L1	4.48935	2.87e-06	1.32e-05
NMRAL2P	4.44138	3.31e-12	6.16e-11
PITX1	4.43938	0.00013538	0.000417205
G0S2	4.43869	3.73e-19	4.04e-17
MMP9	4.42393	1.2e-24	4.62e-22
ANKRD34B	4.40701	2.02e-21	3.98e-19
HTRA3	4.40051	5.56e-08	3.8e-07
ZNF705A	4.38831	4.24e-08	2.98e-07
TARM1	4.38047	3.02e-11	4.47e-10
ORM1	4.37931	2.15e-25	1.06e-22
SLC28A3	4.37544	8.75e-15	3e-13
NRON	4.37408	2.39e-05	8.82e-05
BPI	4.37341	7.13e-17	4.32e-15
TMEM54	4.34082	6.8e-07	3.61e-06
NXF3	4.33596	4.99e-07	2.74e-06
AZU1	4.31844	8.57e-10	9.08e-09
MMP27	4.30365	2.71e-05	9.89e-05
C11orf97	4.29669	2.43e-05	8.95e-05
CYYR1	4.29474	1.85e-15	7.4e-14
S100A9	4.26304	9.84e-32	1.94e-28
NGF	4.25464	0.000353101	0.000991317
GALNT14	4.25262	2.15e-22	5.1e-20
RNASE3	4.24684	2.15e-12	4.21e-11
TDRD9	4.23796	1.18e-17	8.76e-16
TCN1	4.23069	1.4e-16	7.69e-15
MPO	4.22903	1.02e-11	1.68e-10
SLPI	4.20357	1.39e-16	7.69e-15
PFKFB2	4.19633	1.44e-14	4.61e-13
SMPDL3A	4.17281	9.25e-16	4.01e-14
SYN2	4.14398	1.34e-16	7.51e-15
CA12	4.11874	6.9e-09	5.89e-08
BMX	4.10858	8.96e-24	2.74e-21
ERG	4.09833	3.57e-13	8.38e-12
GDF15	4.09809	7.81e-06	3.22e-05
C1orf226	4.08498	5.99e-17	3.79e-15
MS4A4A	4.08478	1.53e-15	6.24e-14
FOLR3	4.0779	3.66e-21	6.84e-19
GRB10	4.07232	4.58e-22	1.03e-19
DYTN	4.07138	5.2e-11	7.3e-10
CCDC140	4.0689	1.04e-07	6.69e-07
MLNR	4.06794	2.72e-07	1.58e-06
C6orf223	4.06722	1.9e-07	1.15e-06
RSPO3	4.05378	1.45e-05	5.59e-05
IL1R2	4.05022	1.66e-15	6.69e-14
SEMA6B	4.0482	1.25e-14	4.11e-13
IL18R1	4.02968	1.39e-16	7.69e-15
FFAR3	3.99406	2.05e-12	4.02e-11
MGAM2	3.98642	1.76e-40	1.56e-36
SDC1	3.97979	1.38e-09	1.39e-08
CLEC4D	3.95221	4.1e-25	1.73e-22
RNASE2	3.94946	1.14e-23	3.43e-21
IRX6	3.92529	0.000122098	0.000380031
PPARG	3.92049	1.09e-22	2.73e-20
KL	3.90805	1.69e-17	1.21e-15
SLCO2B1	3.90796	2e-07	1.2e-06
CD163L1	3.90342	3.45e-07	1.95e-06
ADGRD2	3.89938	0.000349778	0.000982764
CEP55	3.88073	1.06e-13	2.79e-12
CRISP2	3.85833	1.78e-06	8.58e-06
HIST1H2AD	3.84202	4.23e-11	6.05e-10
GYG1	3.83558	5.47e-22	1.18e-19
GADD45A	3.83258	7.96e-18	6.12e-16
MS4A3	3.82451	6.98e-08	4.66e-07
GLDN	3.82234	8.82e-14	2.36e-12
PGLYRP1	3.81632	2.12e-25	1.06e-22
DLC1	3.81189	2.84e-12	5.38e-11
VSIG4	3.81108	3.96e-09	3.6e-08
MYO10	3.80967	8.28e-17	4.92e-15
CA4	3.80901	1.27e-26	8.32e-24
PTGR1	3.78471	6.21e-13	1.39e-11
TACSTD2	3.78156	1.4e-08	1.1e-07
C9orf152	3.78114	3.54e-05	0.000125245
WI2-87327B8.2	3.77955	1.16e-23	3.45e-21
NMNAT2	3.77955	2.59e-11	3.89e-10
LILRA5	3.76389	2.8e-25	1.27e-22
NNMT	3.76338	2.52e-05	9.25e-05
KCNE1	3.75333	5.5e-22	1.18e-19
XCR1	3.75313	4.94e-09	4.37e-08
MAOA	3.75155	6.34e-09	5.47e-08
IL27	3.74047	2.82e-15	1.09e-13
HIST1H2AB	3.73263	8.13e-15	2.81e-13
C9orf84	3.72336	0.000154091	0.000470054
NOS1AP	3.71299	2.66e-17	1.83e-15
CEACAM1	3.7081	8.43e-20	1.09e-17
IGFBP2	3.70268	7.28e-10	7.88e-09
HPGD	3.7008	7.63e-10	8.18e-09
SLCO4A1	3.69126	2.05e-12	4.02e-11
RGL4	3.68928	1.27e-19	1.56e-17
TWIST2	3.67429	7.64e-06	3.16e-05
IL10	3.67177	1.15e-13	2.99e-12
TYMSOS	3.65971	3.51e-05	0.000124195
OOSP1	3.6593	1.72e-06	8.35e-06
OPLAH	3.63728	7.74e-16	3.43e-14
TNFAIP6	3.61742	1.94e-25	1.01e-22
KCNE1B	3.60714	2.26e-12	4.4e-11
CA1	3.57529	2.09e-06	9.93e-06
HS3ST5	3.53399	3.29e-05	0.000117523
FCGR1A	3.52506	1.97e-24	7e-22
LRRN1	3.51859	6.98e-19	7.13e-17
HPD	3.51639	7.27e-06	3.02e-05
CACNA1E	3.51381	1.17e-16	6.66e-15
SAMSN1	3.51358	1.92e-18	1.74e-16
DACH1	3.50651	1.01e-21	2.08e-19
FCGR1CP	3.50278	9.38e-20	1.21e-17
MLXIPL	3.49495	0.000149701	0.000457922
CYP1A1	3.49238	2.25e-05	8.36e-05
CDK1	3.48916	3e-09	2.8e-08
FOXC1	3.47504	1.88e-07	1.14e-06
BCL2A1	3.47379	9.35e-19	9.13e-17
NDST3	3.45851	1.74e-08	1.34e-07
RNASE1	3.44638	8.85e-13	1.9e-11
C5orf47	3.44483	7.48e-17	4.51e-15
KCNG2	3.44141	4.23e-18	3.58e-16
GS1-24F4.2	3.43455	0.000194698	0.000580661
TLR5	3.42984	3.09e-27	2.11e-24
CAND1.11	3.42486	0.000219083	0.000645368
HIST1H3G	3.4242	1.82e-10	2.28e-09
NRN1	3.41946	1.53e-08	1.2e-07
CLDN18	3.4117	8.67e-06	3.53e-05
C1QC	3.41151	2.81e-08	2.07e-07
SH3PXD2B	3.41144	2.33e-13	5.68e-12
HIST1H3J	3.40551	2.65e-11	3.97e-10
CNGB1	3.39609	1.26e-20	2.01e-18
SOCS3	3.39518	1.29e-17	9.45e-16
TNFAIP8L3	3.39032	1.05e-10	1.37e-09
STOX2	3.38521	6.21e-08	4.19e-07
PDGFC	3.36004	3.18e-11	4.65e-10
OMG	3.35038	6.98e-22	1.46e-19
SHOX2	3.3432	1.11e-12	2.34e-11
HK3	3.34035	2.51e-20	3.72e-18
C2CD4B	3.34005	0.000336067	0.000948744
HIST1H3B	3.32974	3.42e-11	4.98e-10
CBSL	3.32553	1.71e-11	2.66e-10
FCAR	3.32437	1.12e-27	9.01e-25
SERPINB2	3.30879	9.7e-12	1.61e-10
IL1R1	3.30193	8.8e-15	3.02e-13
DDIAS	3.29548	5.38e-29	4.78e-26
CCM2L	3.28307	2e-12	3.94e-11
ANOS1	3.28124	1.53e-10	1.94e-09
HGF	3.28022	2.75e-14	8.33e-13
HIST1H2AJ	3.27955	7.84e-12	1.33e-10
CPE	3.27817	3.27e-05	0.000116807
RPS26P11	3.27557	0.000304814	0.000869637
HIST1H3C	3.27232	2.56e-10	3.09e-09
UCHL1	3.26748	7.42e-05	0.000243526
KREMEN1	3.26566	8.57e-24	2.72e-21
DOC2B	3.25651	1.28e-07	8.06e-07
SUCNR1	3.2437	2.15e-14	6.66e-13
SLC1A2	3.23912	1.86e-05	7.02e-05
CLEC5A	3.23586	1.3e-20	2.05e-18
CYSTM1	3.22572	3.12e-17	2.1e-15
ST6GALNAC3	3.2194	1.88e-15	7.5e-14
IRAK3	3.21894	3.4e-23	9.15e-21
HIST2H3A	3.21602	1.92e-10	2.38e-09
HIST2H3C	3.21602	1.92e-10	2.38e-09
AMPH	3.20991	2.26e-08	1.7e-07
TFF3	3.20959	4.66e-09	4.17e-08
CENPA	3.20889	2.84e-08	2.09e-07
ATP9A	3.19873	2.85e-11	4.26e-10
BIRC5	3.19641	5.34e-11	7.46e-10
C1QB	3.18497	1.84e-09	1.81e-08
MYOSLID	3.18108	1.25e-09	1.28e-08
PRRT4	3.15971	2.11e-08	1.6e-07
KIF20A	3.15338	2.81e-10	3.36e-09
HPN	3.1481	9.77e-13	2.09e-11
FOXM1	3.14747	1.17e-11	1.88e-10
CYP26A1	3.14305	9.67e-05	0.000308477
PIMREG	3.12611	6.09e-07	3.28e-06
OSM	3.12586	2.84e-23	8.02e-21
PGF	3.12414	0.000207158	0.000613699
COL10A1	3.11067	5.8e-05	0.000195276
GCA	3.11053	1.35e-24	5.11e-22
MCM10	3.09319	1.17e-08	9.42e-08
CYP1B1	3.09244	8.71e-13	1.88e-11
HSD3B7	3.09238	1.82e-13	4.57e-12
FLJ46284	3.08588	6.33e-13	1.41e-11
TP53I3	3.08585	1.01e-20	1.65e-18
HIST1H1B	3.08534	1.38e-09	1.4e-08
TRHDE	3.07175	1.27e-06	6.29e-06
CKAP2L	3.07149	5.64e-10	6.22e-09
NTSR1	3.067	5.56e-10	6.14e-09
NSG2	3.06635	3.14e-08	2.27e-07
BCL6	3.06414	4.66e-31	7.53e-28
FCGR1B	3.05439	4.52e-21	8.29e-19
FSTL4	3.04761	1.23e-06	6.15e-06
HIST1H2BB	3.04355	8.99e-09	7.46e-08
RCVRN	3.03778	2.3e-09	2.21e-08
TAS2R40	3.03587	2.23e-10	2.73e-09
CDC45	3.03248	9.02e-09	7.47e-08
CCNB2	3.03178	5.76e-11	7.96e-10
IL10RB-DT	3.03095	9.86e-20	1.25e-17
ECRP	3.02954	7.33e-10	7.9e-09
TREML4	3.02891	3.28e-06	1.48e-05
INSC	3.02409	1.27e-14	4.15e-13
NAIP	3.01637	1.42e-15	5.81e-14
HIST1H2AH	3.01504	1.72e-09	1.7e-08
HMMR	2.98634	5.5e-08	3.77e-07
ADM	2.97866	1.68e-19	2.03e-17
CDC25A	2.97347	9.94e-09	8.16e-08
C3AR1	2.96502	4.21e-14	1.22e-12
GSEC	2.96318	2.66e-17	1.83e-15
PFKFB3	2.96056	5.76e-17	3.68e-15
VNN2	2.95711	2.3e-25	1.1e-22
ARHGEF17	2.93962	1.35e-16	7.55e-15
TXN	2.9357	2.05e-26	1.25e-23
TAS2R38	2.93461	5.11e-07	2.8e-06
LIPN	2.92816	5.74e-10	6.31e-09
VSTM1	2.91904	1.82e-11	2.81e-10
TMEM45A	2.91598	1.12e-08	9.06e-08
CARD17	2.9136	2.92e-16	1.47e-14
ASPH	2.91215	6e-21	1.07e-18
NLRC4	2.90846	4.05e-18	3.47e-16
TYMS	2.90789	3.01e-09	2.81e-08
ECHDC3	2.90237	7.52e-10	8.09e-09
AHSP	2.8902	4.8e-05	0.000164676
ECSCR	2.88928	0.000313232	0.000891079
CD300LD	2.88674	9.45e-06	3.8e-05
NSUN7	2.88607	1.01e-11	1.66e-10
SLC6A19	2.88534	0.000177151	0.000533075
BCAT1	2.88383	4.6e-15	1.68e-13
LRRC70	2.87847	4.36e-14	1.25e-12
XKR3	2.87356	7.4e-06	3.07e-05
RAP1GAP	2.86974	8.6e-05	0.000278165
GGH	2.86818	1.02e-15	4.37e-14
CDCA2	2.86765	2.29e-08	1.72e-07
CKAP4	2.86646	6.75e-16	3.03e-14
PRUNE2	2.8661	2.01e-09	1.95e-08
PDE6H	2.86036	2.11e-12	4.13e-11
CD24	2.86018	2.38e-09	2.27e-08
ITGA9	2.85379	2.31e-12	4.5e-11
HMGB2	2.84488	1.56e-24	5.76e-22
TICRR	2.84137	2.94e-07	1.7e-06
SERPINB1	2.83818	8.3e-14	2.23e-12
MERTK	2.83292	7.56e-10	8.12e-09
SRGN	2.83175	2.13e-23	6.19e-21
CST7	2.82169	1.62e-16	8.69e-15
MGAM	2.80654	2.42e-18	2.16e-16
DHRS9	2.79817	2.71e-10	3.25e-09
OVCH1	2.79461	1.52e-06	7.46e-06
SLC26A8	2.79427	7.66e-30	9.07e-27
CD163	2.79318	4.3e-06	1.89e-05
SERINC2	2.79194	1.08e-13	2.83e-12
PROK2	2.78215	3.15e-13	7.49e-12
TOP2A	2.78199	4.75e-09	4.24e-08
EFR3B	2.77786	4.8e-06	2.09e-05
UGCG	2.77218	2.37e-16	1.21e-14
HIST1H4L	2.76711	5.66e-08	3.85e-07
MYBPHL	2.75736	2.33e-11	3.53e-10
FBN1	2.75678	3.54e-07	2e-06
PLPP3	2.75608	2.32e-14	7.16e-13
DRAM1	2.75047	3.54e-21	6.69e-19
ENTPD7	2.74261	1.58e-09	1.57e-08
SCN2B	2.74219	1.07e-06	5.42e-06
HIST1H2BM	2.74133	1.44e-08	1.13e-07
PIR	2.74118	0.000282053	0.000809512
CD300H	2.73951	1.31e-05	5.1e-05
RSPH9	2.73831	7.49e-12	1.28e-10
TREML3P	2.73802	2.51e-13	6.07e-12
STOM	2.7336	3.98e-14	1.15e-12
MIR924HG	2.7316	7.33e-06	3.04e-05
IL18RAP	2.71733	3.22e-09	2.99e-08
ACSL1	2.71481	4.31e-18	3.63e-16
PLSCR2	2.71265	1.34e-22	3.27e-20
ANLN	2.70923	2.46e-13	5.96e-12
SYCP2	2.70829	3.19e-20	4.57e-18
RAB20	2.70737	8.61e-16	3.76e-14
CCNE2	2.70572	4.92e-09	4.37e-08
OR6W1P	2.70543	6.42e-05	0.000213767
NRADDP	2.70379	5.04e-18	4.15e-16
PNPLA1	2.69425	4.96e-19	5.24e-17
TG	2.69423	7.68e-20	1.02e-17
JCHAIN	2.69395	6.88e-06	2.88e-05
GABRR2	2.68609	5.48e-21	9.84e-19
PCLAF	2.68484	5.61e-09	4.89e-08
OR52B2	2.68293	4.15e-15	1.54e-13
PTX3	2.681	1.88e-08	1.44e-07
SCN9A	2.68038	1.75e-13	4.41e-12
CDCA5	2.6799	1.23e-07	7.83e-07
FAM89A	2.67443	4.69e-08	3.27e-07
SORT1	2.67334	2.7e-09	2.55e-08
CHMP4C	2.67228	0.000222388	0.00065391
SHROOM4	2.66983	1.64e-15	6.63e-14
CCIN	2.66884	2.57e-12	4.95e-11
TSPO	2.66734	2.87e-14	8.63e-13
CCNA2	2.65981	9.36e-09	7.73e-08
PRDM5	2.65966	3.3e-10	3.86e-09
HIST1H3F	2.65809	3.28e-08	2.36e-07
RAB13	2.65222	8.46e-17	4.97e-15
UNC5A	2.6505	4.4e-10	4.99e-09
DEPDC1	2.64943	5.26e-09	4.61e-08
HBD	2.64669	7.95e-05	0.000259226
SLC2A3	2.64665	2.3e-18	2.07e-16
LILRA6	2.64555	1.43e-19	1.74e-17
LOXL1	2.64545	3.06e-14	9.12e-13
UPB1	2.64356	3.09e-13	7.37e-12
CSTA	2.64207	1.54e-14	4.93e-13
FCER1G	2.63806	8.51e-17	4.97e-15
CR1	2.63152	1.58e-14	5.04e-13
CNGA4	2.63134	4.84e-13	1.11e-11
TPST1	2.62799	9.02e-11	1.2e-09
TRIM71	2.6273	1.38e-07	8.61e-07
PLSCR1	2.62478	2.43e-19	2.81e-17
CA3	2.62175	6.11e-05	0.000204838
NFASC	2.62115	1.06e-05	4.2e-05
HJURP	2.62041	1.42e-08	1.12e-07
ALPL	2.61526	1.03e-11	1.69e-10
WDFY3-AS2	2.61484	2.27e-15	8.88e-14
TRIM55	2.61171	2.93e-12	5.51e-11
ICAM5	2.60795	1.43e-09	1.44e-08
UBE2C	2.60491	3.33e-09	3.08e-08
PLBD1	2.60042	4.08e-26	2.36e-23
PLB1	2.59035	1.95e-08	1.49e-07
PSTPIP2	2.59006	8.49e-17	4.97e-15
SMIM1	2.58829	2.65e-07	1.55e-06
ARG2	2.58531	2.34e-07	1.39e-06
MAOB	2.58359	0.000117707	0.000367719
LRG1	2.5828	1.79e-12	3.59e-11
PYCR1	2.57924	3.38e-07	1.92e-06
MYL6	2.57917	1.07e-15	4.56e-14
C5orf30	2.57752	1.07e-09	1.11e-08
SULT1B1	2.57359	1.15e-15	4.86e-14
NTRK3	2.57177	0.000205749	0.000610135
NCAPG	2.56259	3.85e-09	3.51e-08
MAPK14	2.56227	3.13e-20	4.52e-18
BMP2	2.56091	6.79e-10	7.38e-09
ZNF608	2.56015	1.71e-07	1.05e-06
METTL9	2.55761	9.02e-16	3.93e-14
HIST1H2BO	2.55181	7.05e-09	6e-08
LHFPL6	2.54962	4.8e-09	4.28e-08
PGD	2.54746	7.1e-15	2.47e-13
GXYLT2	2.54468	0.000116694	0.000364747
DZIP1L	2.54445	2.28e-07	1.35e-06
SLC37A3	2.54351	3.19e-25	1.42e-22
C8orf88	2.53964	1.13e-11	1.83e-10
DDAH2	2.53962	6.15e-13	1.37e-11
ALOX5AP	2.53236	1.33e-17	9.72e-16
GPR160	2.52614	1.8e-21	3.65e-19
CD274	2.52355	8.36e-13	1.81e-11
ANXA1	2.5209	7.12e-17	4.32e-15
UPP1	2.50841	1.29e-15	5.4e-14
E2F7	2.50693	7.42e-08	4.92e-07
PRR16	2.50504	3.09e-06	1.41e-05
CDKN3	2.49537	2.58e-06	1.2e-05
TPX2	2.49444	7.42e-08	4.92e-07
DSC2	2.49289	9.77e-12	1.61e-10
DSCAS	2.49205	7.83e-11	1.06e-09
PTGES	2.48658	3.07e-07	1.76e-06
PADI4	2.48354	1.29e-14	4.2e-13
AIM2	2.48335	1.76e-15	7.05e-14
GNG10	2.48201	7.87e-18	6.08e-16
ADGRG3	2.48022	2.1e-16	1.08e-14
FAM151B	2.47549	5.01e-23	1.33e-20
EDNRB	2.46939	5.09e-09	4.48e-08
SHCBP1	2.46756	1.66e-10	2.09e-09
LDHA	2.46697	3.96e-13	9.24e-12
MIR503HG	2.46685	1.22e-11	1.96e-10
KLHL2	2.46538	1.32e-16	7.46e-15
MAB21L3	2.46046	1.78e-09	1.76e-08
AGFG1	2.45808	1.66e-15	6.67e-14
HIST1H2AL	2.45398	4.25e-07	2.37e-06
HIST1H2AI	2.45308	3.79e-08	2.69e-07
MROH6	2.45273	2.79e-10	3.33e-09
ARHGAP29	2.4521	6.17e-08	4.17e-07
CDKN2C	2.44822	1.13e-14	3.75e-13
LY6G6C	2.44787	4.96e-05	0.000169783
CEBPE	2.44688	1.26e-07	7.98e-07
LY96	2.44567	2.82e-24	9.8e-22
C15orf65	2.44381	0.000146587	0.000449016
TTK	2.44263	1.87e-08	1.43e-07
MEIKIN	2.43722	0.000253052	0.00073603
MAP2K6	2.43668	1.2e-13	3.11e-12
E2F8	2.43434	1.73e-10	2.17e-09
CDH6	2.43386	8.11e-06	3.32e-05
CNIH4	2.42935	1.01e-25	5.45e-23
ACER3	2.42784	9.25e-12	1.54e-10
CKLF	2.42573	8.58e-25	3.39e-22
ID1	2.42443	7e-05	0.000230975
PIWIL4	2.42333	1.6e-16	8.6e-15
SLC22A14	2.42322	1.12e-12	2.35e-11
OIT3	2.41581	1.42e-08	1.12e-07
FLVCR2	2.41347	6.83e-10	7.41e-09
STBD1	2.41308	1.49e-10	1.89e-09
ADAM9	2.41147	8.28e-17	4.92e-15
TBC1D8	2.40823	7.53e-12	1.28e-10
HIST1H2BL	2.40521	2.16e-07	1.29e-06
NDUFB3	2.40048	9.09e-14	2.42e-12
GPR17	2.39837	8.92e-09	7.41e-08
UBE2T	2.38904	0.000197845	0.00058876
ZNF438	2.38412	8.81e-19	8.65e-17
SIPA1L2	2.38305	1.31e-12	2.72e-11
DEPDC1B	2.38015	1.06e-07	6.8e-07
CSGALNACT2	2.37573	1.12e-14	3.74e-13
OR52L1	2.3717	7.75e-06	3.19e-05
FUT7	2.37028	4.03e-22	9.29e-20
SLC7A11	2.36631	2.79e-11	4.17e-10
QPCT	2.36054	3.31e-19	3.74e-17
FKBP5	2.35962	3.36e-10	3.92e-09
DLGAP5	2.35868	1.51e-07	9.37e-07
UHRF1	2.35605	3.8e-08	2.7e-07
FKBP9P1	2.356	0.000303425	0.00086608
C10orf71	2.35456	0.000317637	0.000902051
TMEM119	2.35327	1.99e-07	1.2e-06
C1QA	2.3507	6.58e-06	2.77e-05
OR4F16	2.34967	7.92e-20	1.04e-17
CARD6	2.34837	1.07e-18	1.03e-16
MIPEPP3	2.34633	2.04e-09	1.98e-08
LSMEM1	2.34116	5.29e-19	5.55e-17
PKD1L3	2.3373	1.5e-06	7.37e-06
RAB32	2.33644	1.16e-17	8.63e-16
NECTIN2	2.33286	4.1e-11	5.88e-10
RPH3A	2.32764	2.11e-05	7.88e-05
KIFC1	2.32679	1.69e-06	8.17e-06
ATP11AUN	2.32608	5.72e-06	2.45e-05
LAMTOR5	2.32492	2.61e-17	1.81e-15
ATP8B4	2.32307	1.32e-13	3.41e-12
ZDHHC20	2.32301	1.99e-13	4.94e-12
F12	2.31946	2.64e-09	2.49e-08
EXO1	2.31888	1.02e-08	8.32e-08
ROM1	2.31125	2.13e-08	1.61e-07
FZD9	2.31045	0.0001008	0.000320079
SMARCD3	2.30651	1.31e-16	7.39e-15
AURKB	2.30564	1.02e-08	8.31e-08
FAP	2.30346	9.56e-05	0.000305433
MIR3945HG	2.30316	4.74e-14	1.33e-12
PYGL	2.29853	1.75e-17	1.24e-15
LIN7A	2.29693	2.94e-18	2.61e-16
F5	2.29365	2.04e-13	5.03e-12
CDT1	2.29302	1.7e-05	6.47e-05
EXOSC4	2.28897	1.07e-12	2.27e-11
TGFA	2.2879	6.96e-16	3.11e-14
DNAAF1	2.28771	0.000346944	0.000976036
CDC25C	2.28687	1.93e-07	1.16e-06
FAM41C	2.28279	2.89e-17	1.96e-15
C17orf53	2.28003	6.37e-07	3.41e-06
CBS	2.27796	1.08e-11	1.76e-10
SRPK1	2.27571	8.22e-25	3.32e-22
COX7A2	2.27513	4.96e-14	1.39e-12
DPY19L3	2.27403	5.05e-13	1.16e-11
ACOX2	2.27032	2.52e-06	1.17e-05
SLC2A5	2.26925	2.71e-05	9.87e-05
CASP5	2.26878	2.28e-07	1.35e-06
INAVA	2.26819	8.6e-07	4.45e-06
TIFA	2.26755	4.54e-13	1.05e-11
BCL2L15	2.26722	5.38e-08	3.7e-07
CATIP	2.26223	1.81e-21	3.65e-19
ROPN1L	2.26141	1.83e-19	2.16e-17
BST1	2.25864	1.93e-20	3.01e-18
HMGB3	2.25786	3.53e-12	6.52e-11
FLOT1	2.25658	7.87e-17	4.72e-15
GPR141	2.25339	4.84e-17	3.15e-15
S100A6	2.25338	1.12e-18	1.06e-16
LAMB3	2.25108	4.86e-06	2.11e-05
WSB1	2.25059	3.73e-16	1.83e-14
DYSF	2.24964	2.67e-14	8.11e-13
CD59	2.24607	2.01e-12	3.95e-11
IFITM3	2.24427	7.37e-12	1.26e-10
FGD4	2.24339	2.03e-20	3.14e-18
TMEM255B	2.24143	9.8e-11	1.29e-09
FOXD4L3	2.23995	1.96e-07	1.18e-06
ERLIN1	2.23775	5.28e-10	5.87e-09
TMTC1	2.23208	0.000189801	0.000566913
MAFG	2.22849	1.54e-17	1.11e-15
RRM2	2.22642	1.19e-08	9.57e-08
CD63	2.2228	1.87e-12	3.73e-11
MCTP1	2.22166	1.98e-27	1.47e-24
ATP11B	2.21448	4.3e-14	1.23e-12
ANKRD9	2.21377	6.32e-05	0.000210991
RAB5IF	2.21292	2.96e-23	8.1e-21
SLC22A4	2.21183	6.31e-17	3.96e-15
C11orf91	2.21117	1.02e-06	5.19e-06
ABHD12B	2.21107	1.22e-12	2.55e-11
BLOC1S1	2.21062	8.68e-19	8.56e-17
KCNK5	2.21026	1.95e-07	1.18e-06
FAM110B	2.20662	1.31e-09	1.33e-08
CMBL	2.2064	3.75e-05	0.000131716
TRPM2	2.20096	8.19e-11	1.1e-09
B3GNT5	2.2005	5.85e-13	1.32e-11
SLED1	2.19908	2e-12	3.94e-11
TP53I11	2.195	1.24e-16	7.05e-15
IGF1	2.19456	0.000174926	0.000527004
TMIGD3	2.19345	3.59e-05	0.000126781
SERPINC1	2.1917	0.000175068	0.000527253
PPP1R3D	2.19148	1.1e-19	1.38e-17
ASPM	2.1891	3.09e-09	2.88e-08
SLC10A2	2.18657	5.25e-09	4.61e-08
C3orf86	2.18455	6.14e-15	2.17e-13
NAMPT	2.18069	1.23e-11	1.98e-10
MUC1	2.18062	2.6e-10	3.13e-09
PLAU	2.17936	1.05e-06	5.35e-06
CLDN11	2.17803	1.87e-05	7.06e-05
LYVE1	2.17727	8.57e-08	5.6e-07
ABCB11	2.17631	0.000230039	0.00067462
HTATSF1P2	2.17521	8.12e-16	3.58e-14
MZB1	2.17505	0.000125213	0.00038891
TUBBP5	2.17475	1.01e-05	4.05e-05
RHAG	2.1742	8.3e-05	0.000269204
NDUFB1	2.17127	3.43e-13	8.1e-12
ZWINT	2.17028	4.9e-06	2.12e-05
MGST1	2.16976	1.18e-11	1.9e-10
B4GALT5	2.16702	1.06e-20	1.71e-18
CDC6	2.16148	5.17e-10	5.76e-09
FBXO43	2.15693	4.2e-05	0.00014614
TK1	2.15643	5.39e-08	3.7e-07
GK	2.15408	1.1e-14	3.67e-13
CMTM4	2.14964	9.14e-09	7.56e-08
PI3	2.14774	0.000105925	0.000334797
HIST1H2BI	2.14626	3.31e-06	1.5e-05
NME8	2.14608	6.17e-11	8.47e-10
MYRFL	2.14517	8.88e-05	0.000286114
ITPKC	2.14403	4.4e-07	2.44e-06
RGS16	2.1428	4.61e-05	0.00015881
CREG1	2.14201	6.18e-10	6.75e-09
AUNIP	2.1405	4.5e-05	0.000155466
APMAP	2.13674	1.75e-19	2.08e-17
KIF1B	2.13671	1.87e-16	9.75e-15
CENPW	2.12632	1.79e-06	8.62e-06
FRGCA	2.124	2.39e-09	2.28e-08
MKNK1	2.12146	1.47e-13	3.75e-12
TRIP13	2.11703	2.49e-06	1.16e-05
E2F1	2.1167	2.33e-06	1.09e-05
ARHGAP24	2.11633	3.02e-14	9.05e-13
ATP5MPL	2.11218	3.86e-17	2.55e-15
ETS2	2.11115	7.53e-09	6.37e-08
GINS2	2.10898	3.42e-05	0.000121395
IFNGR1	2.10697	7.12e-17	4.32e-15
FLT3	2.1067	5.72e-05	0.000192775
BUB1	2.10466	8.62e-07	4.46e-06
BATF2	2.10371	6.29e-05	0.000209972
PRG2	2.103	4.94e-05	0.000169349
CLIC1	2.10121	1.5e-27	1.16e-24
HORMAD1	2.0956	5.21e-10	5.8e-09
KCNE5	2.09099	3.35e-15	1.27e-13
SPATA1	2.08654	9e-12	1.5e-10
EXT1	2.085	1.91e-12	3.8e-11
SYN1	2.08489	8.76e-05	0.000282712
DSCC1	2.0812	0.000355406	0.000997
CLEC1B	2.08119	8.83e-06	3.59e-05
ESCO2	2.08095	3.31e-06	1.5e-05
LPCAT2	2.08087	5.15e-16	2.39e-14
SLC22A13	2.08063	2.41e-13	5.86e-12
NEDD4	2.07982	1.74e-08	1.34e-07
ARNTL2	2.07506	6.5e-20	8.81e-18
TRIQK	2.07195	1.06e-22	2.7e-20
SIGLEC5	2.0713	2.84e-12	5.38e-11
BASP1	2.06838	6.79e-11	9.26e-10
ARMC12	2.06588	9.91e-07	5.06e-06
PGS1	2.06456	8.21e-14	2.22e-12
SLCO4C1	2.06137	2.9e-10	3.44e-09
C19orf38	2.05961	1.18e-14	3.9e-13
RPL23AP87	2.05301	0.000156734	0.00047708
TLR4	2.05147	3.95e-14	1.15e-12
NFIL3	2.05108	2.45e-16	1.25e-14
PLSCR4	2.05	7.06e-05	0.000232601
KIF11	2.04836	4.2e-08	2.96e-07
MCTP2	2.04611	1.03e-15	4.4e-14
PGLYRP2	2.04468	2.56e-07	1.5e-06
KIF4A	2.04135	1.21e-05	4.75e-05
GPR27	2.04112	1.65e-16	8.76e-15
MMRN1	2.04042	7.71e-06	3.18e-05
MANSC1	2.0334	1.77e-12	3.56e-11
CC2D2A	2.03161	3.34e-18	2.93e-16
ALDH1A2	2.02518	2.67e-07	1.55e-06
DGCR9	2.02266	3.12e-11	4.59e-10
FBXL5	2.02209	2.51e-27	1.78e-24
KIAA0825	2.02174	4.53e-15	1.66e-13
TMEM165	2.01949	8.66e-19	8.56e-17
TPI1P2	2.01264	8.51e-14	2.28e-12
OSCAR	2.01264	4.82e-11	6.83e-10
DCAF4L1	2.01198	2.37e-14	7.28e-13
DYNLT1	2.0095	3.31e-15	1.26e-13
BUB1B	2.00878	5.02e-07	2.75e-06
PDSS1	2.00845	6.38e-08	4.3e-07
ADGRE1	2.00691	1.3e-06	6.45e-06
CFAP58-DT	2.00562	5.54e-11	7.69e-10
ESPL1	2.00438	1.91e-07	1.15e-06
EMILIN2	2.00427	8.57e-09	7.14e-08
SCN1B	2.00276	6.96e-14	1.9e-12
AQP9	2.00172	1.3e-13	3.37e-12
OSBPL10	-2.00123	4.92e-10	5.52e-09
KLRF1	-2.00163	4.4e-12	7.92e-11
TRABD2A	-2.00211	2.2e-06	1.04e-05
ATP1A3	-2.00231	5.51e-11	7.66e-10
TNK1	-2.00596	6.7e-09	5.74e-08
CD96	-2.00868	5.84e-14	1.61e-12
SAMD3	-2.01493	1.28e-06	6.38e-06
CD247	-2.01694	6.85e-09	5.86e-08
SNED1	-2.0181	8.36e-07	4.34e-06
HIP1R	-2.02029	1.12e-10	1.46e-09
AUTS2	-2.0206	4.3e-11	6.14e-10
COLGALT2	-2.02086	1.09e-17	8.19e-16
STARD9	-2.02165	6.5e-17	4.06e-15
GCNT4	-2.023	2e-06	9.55e-06
ADAM12	-2.02431	1.8e-14	5.65e-13
RTKN	-2.02473	7.13e-11	9.69e-10
HRASLS5	-2.02747	1.73e-06	8.4e-06
GAL3ST4	-2.03195	4.2e-08	2.96e-07
EPHA1	-2.03318	1.65e-07	1.01e-06
HPCAL4	-2.0345	3.97e-07	2.22e-06
CDH3	-2.03554	0.000115518	0.000361643
DUSP2	-2.03785	6.86e-11	9.34e-10
ASCL5	-2.03865	3.92e-07	2.19e-06
P2RY11	-2.04053	5.66e-05	0.000190934
ZNF860	-2.042	3.17e-09	2.94e-08
CDHR3	-2.04311	8.59e-10	9.09e-09
MPPED2	-2.04409	3.43e-08	2.46e-07
ZNF204P	-2.04672	3.4e-07	1.93e-06
PDGFRB	-2.04986	1.34e-08	1.07e-07
SLITRK5	-2.05064	2.31e-05	8.54e-05
FXYD7	-2.05654	3.3e-06	1.49e-05
KDF1	-2.05659	1.06e-06	5.39e-06
NCAM1	-2.05697	1.16e-12	2.43e-11
PNPLA7	-2.06073	8.87e-15	3.03e-13
SALL2	-2.06505	3.81e-09	3.47e-08
PACSIN1	-2.06521	0.000107267	0.000338318
SEMA5A	-2.06685	4.35e-07	2.42e-06
KLRC1	-2.06691	5.97e-09	5.17e-08
TEF	-2.071	8.37e-11	1.12e-09
GNLY	-2.07153	3.24e-05	0.000115743
OR2A20P	-2.07172	0.00014639	0.000448489
MDS2	-2.07235	2.74e-08	2.02e-07
MAGEE1	-2.07354	1.44e-11	2.27e-10
ELOVL4	-2.07358	1.35e-07	8.44e-07
COLQ	-2.07526	8.11e-21	1.37e-18
MATK	-2.0767	6.04e-08	4.09e-07
CCR6	-2.07914	3.17e-17	2.11e-15
NLGN2	-2.08476	1.44e-07	8.98e-07
APBA2	-2.08478	8.73e-09	7.27e-08
TLE2	-2.08601	1.91e-10	2.38e-09
ISM1	-2.08974	1.44e-05	5.57e-05
SPIB	-2.09049	1.4e-15	5.75e-14
ZNF135	-2.09204	1.41e-09	1.42e-08
SPTLC3	-2.09466	9.19e-09	7.6e-08
PLEKHH2	-2.0947	5.62e-10	6.2e-09
MIR31HG	-2.09638	2.94e-05	0.000106357
COL6A1	-2.09884	3.67e-07	2.06e-06
TNFRSF21	-2.09968	6.82e-12	1.18e-10
PDZD7	-2.10179	3.35e-11	4.9e-10
FCER2	-2.10524	1.09e-08	8.87e-08
NINL	-2.10593	1.96e-09	1.91e-08
NMT2	-2.10712	1.47e-11	2.33e-10
NRP1	-2.10721	7.23e-11	9.81e-10
PTGDR	-2.10885	4.05e-11	5.83e-10
LRRC36	-2.1103	2.56e-05	9.38e-05
L1CAM	-2.11145	6.4e-12	1.12e-10
CTB-99A3.1	-2.11381	2.86e-10	3.4e-09
SYBU	-2.11597	7.02e-09	5.98e-08
EPHX2	-2.11746	6.38e-09	5.5e-08
DISP3	-2.11928	3.39e-08	2.43e-07
NOTCH4	-2.12182	9.85e-12	1.63e-10
FAM153B	-2.12223	3.99e-05	0.000139274
C15orf54	-2.12228	0.000121838	0.000379423
PIANP	-2.12679	4.23e-06	1.86e-05
MMP28	-2.12726	2.14e-08	1.62e-07
SPON2	-2.12898	1.09e-10	1.42e-09
KIRREL3	-2.12903	5.33e-06	2.29e-05
FOXJ1	-2.12918	7.35e-07	3.87e-06
TCL1A	-2.13037	3.49e-07	1.98e-06
PLLP	-2.13414	5.43e-07	2.96e-06
PRAG1	-2.13664	2.38e-15	9.28e-14
KRT73	-2.14143	4.95e-05	0.000169602
ARHGEF4	-2.14495	8.76e-09	7.28e-08
BCL9L	-2.14519	1.58e-12	3.22e-11
ZNF541	-2.14988	2.97e-10	3.51e-09
CCNB3	-2.15053	1.45e-08	1.14e-07
SH2D1B	-2.15244	5.77e-10	6.34e-09
IL12RB2	-2.15409	8.3e-15	2.86e-13
COL5A1	-2.15519	1.1e-08	8.92e-08
KLRG1	-2.15539	4.34e-09	3.92e-08
KLHL3	-2.15564	4.76e-10	5.35e-09
CACNA2D2	-2.15673	8.08e-29	6.84e-26
CD1E	-2.16662	4.5e-07	2.49e-06
NSG1	-2.16732	1.25e-07	7.92e-07
ZNF469	-2.16856	1.1e-19	1.38e-17
NCALD	-2.17046	5.21e-08	3.59e-07
ABCB1	-2.17251	1.33e-09	1.35e-08
MCC	-2.17651	3.4e-09	3.13e-08
FCMR	-2.18019	1.13e-12	2.38e-11
CD1C	-2.18037	7.3e-13	1.6e-11
SDK2	-2.18517	2.64e-09	2.49e-08
ROBO3	-2.188	2.57e-16	1.31e-14
BCL11B	-2.18865	3.17e-08	2.29e-07
NTNG1	-2.18898	7.88e-06	3.24e-05
ENPP5	-2.18899	3.45e-14	1.01e-12
PARVA	-2.19714	6.8e-12	1.18e-10
CCDC65	-2.20451	7.6e-11	1.03e-09
PTPRK	-2.20458	2.08e-09	2.01e-08
LINGO2	-2.20602	1.38e-08	1.09e-07
ARHGEF25	-2.20918	3.67e-07	2.06e-06
PID1	-2.21003	5.1e-05	0.000174048
MYBL1	-2.21543	2.59e-11	3.89e-10
CAMK2N1	-2.21552	6.11e-13	1.37e-11
APBB1	-2.21803	1.93e-13	4.83e-12
NPTXR	-2.21915	1.32e-11	2.1e-10
TCF7	-2.21925	5.37e-07	2.93e-06
TNR	-2.21952	2.09e-08	1.59e-07
OR2T10	-2.22086	1.83e-05	6.93e-05
DHRS3	-2.22137	4.78e-15	1.73e-13
TMEM132E	-2.22472	9.37e-05	0.000299761
NR3C2	-2.22474	6.12e-10	6.7e-09
ADORA1	-2.22512	2.75e-06	1.27e-05
CCDC144NL	-2.22522	8.12e-07	4.23e-06
FGFR2	-2.22625	2.11e-06	1e-05
FOSB	-2.22872	5.58e-13	1.26e-11
SPOCK2	-2.22887	2.78e-09	2.62e-08
PWAR5	-2.23081	7.4e-07	3.9e-06
RNF224	-2.2317	5.47e-08	3.75e-07
CYP2E1	-2.23194	6.87e-09	5.87e-08
TUNAR	-2.23305	3.06e-05	0.000109981
FAM102A	-2.23305	2.29e-09	2.2e-08
MUC12	-2.23538	1.05e-05	4.19e-05
LGALS9B	-2.23756	0.0003357	0.000947858
ADGRD1	-2.23771	3.67e-06	1.64e-05
TEAD2	-2.23802	8.78e-06	3.57e-05
CXCR5	-2.24054	1.74e-12	3.5e-11
CR2	-2.24171	3.27e-19	3.73e-17
USP17L15	-2.24402	6.62e-14	1.81e-12
DCHS1	-2.24631	3.18e-16	1.59e-14
GDF10	-2.24667	1.53e-05	5.85e-05
HTR6	-2.24736	0.000221984	0.000653152
MPP2	-2.249	5.72e-11	7.92e-10
TSPEAR	-2.25382	3e-05	0.000108007
PRSS30P	-2.25401	7.96e-09	6.68e-08
IL2RB	-2.25484	7.06e-08	4.7e-07
AFF3	-2.25744	2.37e-16	1.21e-14
ALOX15	-2.25812	0.000254823	0.000740575
PTENP1-AS	-2.26693	9.3e-11	1.23e-09
MIR600HG	-2.26932	6.07e-09	5.25e-08
NIPAL4	-2.27542	4.03e-07	2.25e-06
LCNL1	-2.27609	2.74e-06	1.26e-05
FRMPD3	-2.27706	5.85e-08	3.97e-07
CEP126	-2.27814	7.22e-20	9.7e-18
DCHS2	-2.28252	0.000110157	0.000346631
PPIAP30	-2.28304	9.93e-12	1.64e-10
RORC	-2.28564	7.15e-11	9.71e-10
IL23R	-2.28817	7.08e-09	6.02e-08
SGCD	-2.28836	4.37e-07	2.43e-06
HSF2BP	-2.29053	3.73e-07	2.09e-06
NR1D1	-2.29152	1.06e-12	2.24e-11
N4BP3	-2.29365	2.23e-13	5.47e-12
HLA-DOA	-2.29398	3.74e-12	6.88e-11
TGFBR3	-2.29398	2.07e-08	1.57e-07
PNMA3	-2.2953	2.69e-06	1.24e-05
PRSS42	-2.3005	0.000169081	0.000510607
SLC4A4	-2.30108	5.45e-16	2.52e-14
GPA33	-2.30274	3.38e-09	3.12e-08
CCDC141	-2.30305	3.24e-10	3.8e-09
MMP23B	-2.30741	1.61e-11	2.52e-10
BACH2	-2.30751	4.31e-14	1.24e-12
PTPRS	-2.3217	7.06e-12	1.22e-10
HLA-DQA1	-2.32644	3.47e-14	1.02e-12
EDAR	-2.33308	2.88e-08	2.11e-07
AMIGO1	-2.33351	6.71e-09	5.74e-08
SCN4A	-2.33436	1.09e-08	8.83e-08
IGSF22	-2.33448	3.07e-05	0.000110507
LTBP3	-2.33627	3.69e-19	4.04e-17
SLC16A11	-2.34102	2.43e-11	3.66e-10
ROBO1	-2.34258	2.27e-08	1.71e-07
EPHA4	-2.35302	2.4e-14	7.36e-13
OBSCN	-2.35523	9.86e-14	2.61e-12
ZFR2	-2.35781	5.17e-10	5.76e-09
ARHGAP39	-2.36104	1.88e-10	2.34e-09
NXPH4	-2.36243	3.99e-13	9.3e-12
SOX13	-2.36764	1.16e-13	3.02e-12
NPBWR1	-2.36804	7.69e-05	0.000251416
FSIP2	-2.36909	5.2e-05	0.00017705
FCRL3	-2.36986	6.27e-21	1.1e-18
WNT7A	-2.37291	1.01e-06	5.15e-06
AEBP1	-2.37545	1.53e-12	3.13e-11
LRRC43	-2.38271	2.08e-09	2.01e-08
ERBB3	-2.39273	3.2e-08	2.31e-07
COBL	-2.39582	3.27e-05	0.000116892
OLFM1	-2.39798	2.74e-05	9.98e-05
PAX5	-2.39809	3.77e-16	1.84e-14
ANKRD20A11P	-2.39916	4.99e-09	4.41e-08
NTN5	-2.40013	7.49e-11	1.01e-09
PLPPR4	-2.403	0.000116342	0.000363966
ADAMTS10	-2.40388	2.16e-10	2.64e-09
NMUR1	-2.40523	3.15e-13	7.49e-12
MIR181A2HG	-2.40964	9.77e-18	7.38e-16
CD248	-2.41259	6.88e-06	2.88e-05
BOK	-2.41385	5.87e-08	3.98e-07
TUB	-2.41929	2e-06	9.52e-06
KCNG1	-2.4196	1.11e-08	8.98e-08
PDE9A	-2.4227	6.04e-07	3.25e-06
WNT3	-2.433	1.08e-06	5.45e-06
PLVAP	-2.43567	2.29e-06	1.08e-05
FCRL6	-2.43832	9.68e-12	1.61e-10
AGAP1	-2.44224	3.42e-13	8.1e-12
PTGDS	-2.44335	3e-11	4.44e-10
METTL24	-2.44565	3.37e-16	1.68e-14
KIAA1671	-2.4532	8.86e-15	3.03e-13
AKAP12	-2.46002	1.15e-05	4.56e-05
PTCH1	-2.46174	6.59e-17	4.09e-15
JUP	-2.46285	1.3e-18	1.21e-16
DEGS2	-2.46312	8.13e-12	1.37e-10
FGF9	-2.46405	6.51e-07	3.47e-06
DLG5	-2.47583	2.42e-20	3.65e-18
GLP1R	-2.47749	0.000150466	0.000460024
DKK3	-2.47837	1.46e-09	1.46e-08
FAT4	-2.48195	4.7e-17	3.07e-15
NT5E	-2.48313	2.93e-11	4.35e-10
MXRA8	-2.48515	2.03e-13	5.02e-12
DSC1	-2.48586	6.16e-07	3.31e-06
RNF165	-2.48589	2.81e-17	1.91e-15
GATA2	-2.48643	6.64e-08	4.45e-07
DGKK	-2.49375	2.5e-05	9.18e-05
C21orf59-TCP10L	-2.49965	2.28e-13	5.58e-12
SIGLEC17P	-2.51074	2.5e-20	3.72e-18
CHAD	-2.51279	1.22e-06	6.1e-06
FSBP	-2.52059	0.000104985	0.000332299
PDZD4	-2.5242	5.78e-16	2.65e-14
AMOT	-2.52616	1.91e-19	2.25e-17
NELL2	-2.53298	6.09e-07	3.28e-06
GPM6A	-2.53696	6.28e-05	0.000209866
CCDC187	-2.54042	4.26e-05	0.000148117
COPG2IT1	-2.54955	4.25e-07	2.37e-06
TRIM49	-2.55065	0.000138188	0.00042512
KCNA5	-2.56334	6.58e-07	3.5e-06
PRICKLE2	-2.56376	4.59e-14	1.3e-12
LAMA2	-2.56849	8.18e-19	8.16e-17
KIR2DS1	-2.57162	0.000303003	0.000865305
TMC2	-2.57424	0.000342057	0.000963358
PROX2	-2.57448	1.4e-14	4.51e-13
PLXDC1	-2.57514	3.67e-11	5.33e-10
EBF4	-2.57782	3.73e-14	1.09e-12
GRIK4	-2.57815	2.39e-05	8.82e-05
LTK	-2.58086	4.89e-11	6.91e-10
C18orf15	-2.58769	1.42e-16	7.76e-15
SLC4A3	-2.58834	1.33e-12	2.75e-11
TENM4	-2.59034	6.39e-08	4.31e-07
DBNDD1	-2.59157	1.61e-11	2.52e-10
NCKAP5	-2.60445	5.62e-08	3.84e-07
ETNK2	-2.60564	6.25e-15	2.2e-13
KLRC4-KLRK1	-2.60681	1.95e-05	7.35e-05
DSCAML1	-2.61012	6.2e-12	1.09e-10
LRP1B	-2.61584	4.01e-07	2.23e-06
KIF19	-2.61851	1.37e-10	1.75e-09
GPR25	-2.62267	1.24e-11	1.98e-10
ADAMTS1	-2.62699	7.04e-18	5.5e-16
BUB1B-PAK6	-2.63564	3.39e-08	2.44e-07
NCR3	-2.64569	2.51e-13	6.07e-12
SLC12A3	-2.65503	2.22e-10	2.72e-09
FCER1A	-2.66031	9.41e-06	3.79e-05
EEF1A2	-2.66169	1.31e-07	8.23e-07
S1PR5	-2.66585	1.07e-13	2.81e-12
CUX2	-2.66683	1.14e-19	1.41e-17
ZNF683	-2.66832	2.49e-08	1.86e-07
BNC2	-2.67698	4.27e-12	7.71e-11
TIFAB	-2.68198	3.82e-16	1.85e-14
SLC35F3	-2.69223	6.17e-16	2.82e-14
PRSS40B	-2.69375	1.41e-05	5.45e-05
FEZ1	-2.69852	6.2e-14	1.71e-12
HEY2	-2.70124	2.9e-08	2.12e-07
AK5	-2.7179	2.29e-10	2.79e-09
ERBB2	-2.72085	5.78e-24	1.9e-21
SYDE1	-2.72473	0.000333818	0.000943596
MUC4	-2.72597	4.95e-05	0.000169584
SMOC1	-2.73559	3.59e-05	0.000126714
ROR2	-2.74128	6.44e-07	3.44e-06
LILRA4	-2.74561	2.08e-10	2.56e-09
ANKUB1	-2.75768	3.43e-08	2.46e-07
LIM2	-2.75863	1.23e-09	1.26e-08
VIPR2	-2.76727	2.83e-14	8.54e-13
SLC4A10	-2.77291	9.34e-07	4.8e-06
P3H2	-2.77845	2.92e-12	5.5e-11
MORN3	-2.78887	1.02e-13	2.68e-12
ARPP21	-2.79529	8.28e-09	6.91e-08
SEZ6L	-2.80165	1.52e-08	1.19e-07
NAT8L	-2.80407	3.14e-11	4.61e-10
CACNG6	-2.81408	1.75e-06	8.45e-06
MYBPC2	-2.81441	0.000116208	0.000363611
PRF1	-2.83183	4.11e-26	2.36e-23
SLC1A7	-2.84959	3.69e-11	5.35e-10
IGSF23	-2.85936	3.34e-05	0.000118833
GLI3	-2.86201	1.46e-09	1.47e-08
DCANP1	-2.87462	4.31e-12	7.78e-11
SPON1	-2.87618	1.73e-15	6.92e-14
ADGRG1	-2.87743	1.18e-15	4.96e-14
CARNS1	-2.89525	6.2e-18	4.94e-16
COL5A3	-2.92464	9.3e-09	7.68e-08
PODN	-2.93082	5.75e-16	2.65e-14
PRSS22	-2.9478	4.61e-06	2.01e-05
DNASE1L3	-2.95297	7.03e-07	3.72e-06
CFAP97D2	-2.96415	2.9e-12	5.48e-11
LGR6	-2.97211	9.06e-13	1.95e-11
COL6A2	-2.97394	1.47e-15	6.03e-14
LRFN2	-2.97957	3.12e-08	2.26e-07
USP17L21	-2.99329	1.43e-05	5.51e-05
KLHDC7A	-3.00042	3.14e-07	1.8e-06
LRRN3	-3.03835	2.61e-07	1.52e-06
CYP46A1	-3.04547	2.14e-11	3.26e-10
ADGRB2	-3.05786	2.84e-15	1.09e-13
SCARA5	-3.06237	2.65e-07	1.55e-06
CNTNAP2	-3.06694	2.6e-10	3.13e-09
CD160	-3.10483	6.3e-12	1.1e-10
GATA6	-3.10821	1.8e-08	1.39e-07
EHF	-3.11732	2.03e-09	1.97e-08
NOG	-3.13255	7.33e-10	7.9e-09
ENHO	-3.14701	2.45e-14	7.48e-13
TRIM49D1	-3.15652	7.82e-09	6.58e-08
F7	-3.17333	1.65e-06	8.01e-06
FBLN2	-3.22096	3e-17	2.03e-15
KRT86	-3.25632	5.42e-11	7.55e-10
PRSS35	-3.26597	1.42e-07	8.86e-07
CLEC4F	-3.2867	6.92e-07	3.66e-06
PRSS40A	-3.31547	5.11e-07	2.8e-06
CD207	-3.33637	1.6e-05	6.13e-05
HTR3A	-3.34846	5.65e-13	1.28e-11
AJAP1	-3.36847	3.84e-12	7.04e-11
EPHA2	-3.37585	4.12e-22	9.39e-20
PLD4	-3.41309	2.58e-20	3.79e-18
SLC7A3	-3.42178	1.69e-07	1.04e-06
EFCAB1	-3.42798	1.59e-07	9.84e-07
KCNK10	-3.51153	8.03e-13	1.74e-11
GAB4	-3.58955	2.37e-08	1.78e-07
CYP4F29P	-3.61067	1.49e-17	1.08e-15
FCGBP	-3.65046	4.56e-20	6.42e-18
ZMAT4	-3.67382	7.89e-19	7.96e-17
SIAH3	-3.67791	1.03e-11	1.69e-10
SHANK1	-3.69719	4.16e-12	7.55e-11
KIR2DS2	-3.74633	2.36e-06	1.1e-05
NRCAM	-3.84693	1.29e-12	2.68e-11
KRT5	-3.97761	3.23e-11	4.73e-10
LRRC26	-4.12352	1.34e-13	3.46e-12
KIR2DL2	-4.58193	1.09e-05	4.35e-05
